# Supplementary material for: Increased Rab35 expression is a potential biomarker and implicated in the pathogenesis of Parkinson's disease
Source: Oncotarget. 2016 Aug 5;7(34):54215–27. doi: 10.18632/oncotarget.11090 (PMC5342336; doi:10.18632/oncotarget.11090)
Supplement: Supplementary file 2 [file oncotarget-07-54215-s002.xlsx]

## Sheet: Oncotarget
Identification of serum proteins differentially expressed between NC and PD.
Spot no.	Protein identification	GI Accession no.	Mascot Score	Sequence coverage (%)	Folde	t- test
1	Apolipoprotein A-IV	71773110	131	42	-2.86	0.0005
2	60 kDa heat shock protein, mitochondrial	31542947	79	31	2.4	0.03
3	60S ribosomal export protein NMD3	19923796	69	27	-1.68	0.009
4	78 kDa glucose-regulated protein	16507237	273	53	2.87	0.003
5	Activator of 90 kDa heat shock protein ATPase homolog 1	6912280	58	32	1.92	0.03
6	Acylglycerol kinase, mitochondrial	8922701	58	13	1.67	0.07
7	Serotransferrin	4557871	126	32	2.13	0.0031
8	ADP/ATP translocase 2	156071459	56	45	2.87	0.0002
9	Apolipoprotein A-I	4557321	149	64	-2.02	0.0002
10	ADP-ribosylation factor-like protein 15	9506653	60	42	-1.59	0.003
11	Advillin	295821173	70	29	-1.89	0.005
12	A-kinase anchor protein 9	14194461	65	23	1.58	0.002
13	Alpha 2,8-sialyltransferase	662254	58	22	1.9	0.005
14	Alpha-1-antitrypsin	177829	82	31	2.938	0.003
15	Alpha-2-HS-glycoprotein	178284	69	27	1.99	0.03
16	Alpha-actinin-4	12025678	106	41	1.53	0.005
17	Ras-related protein Rab-35	5803135	65	58	9.9	0.0017
18	Alpha-ketoglutarate-dependent dioxygenase alkB homolog 3	21040275	52	20	1.87	0.08
19	AMSH-like protease	33147080	58	26	1.98	0.04
20	Ankyrin-3	32967601	57	16	1.67	0.06
21	Annexin A3	4826643	70	29	1.82	0.02
22	Antigen KI-67	103472005	70	22	1.76	0.004
23	AP-4 complex subunit sigma-1	13431288	56	48	2.19	0.0002
24	ATP synthase subunit beta, mitochondrial	32189394	142	45	2.22	0.03
25	ATP-binding cassette sub-family G member 5	11967969	54	28	2.66	0.04
26	ATP-dependent DNA helicase HFM1	615276312	63	25	-2.76	0.004
27	Brain protein 44	74355755	51	56	1.66	0.002
28	Brefeldin A-inhibited guanine nucleotide-exchange protein 2	150417986	58	23	2.01	0.003
29	Bullous pemphigoid antigen 1	294862529	72	16	1.68	0.05
30	Cadherin-22	16753221	60	45	2.11	0.05
31	Calcium-binding mitochondrial carrier protein	148491091	56	32	1.87	0.002
32	CAP-Gly domain-containing linker protein 2	152013086	60	30	1.77	0.004
33	Carbohydrate sulfotransferase 5	21362052	55	12	-1.46	0.047
34	Casein kinase I isoform delta	20149530	54	60	1.58	0.04
35	Caspase-3	16516817	57	20	1.98	0.04
36	C-C motif chemokine 18	4506831	64	20	2.34	0.04
37	CD5 antigen-like	5174411	141	47	1.45	0.056
38	Cell division cycle protein 20	118402582	60	34	2.63	0.003
39	Golgi integral membrane protein 4	7657138	61	13	1.54	0.0035
40	Protein disulfide-isomerase A4	4758304	68	40	1.77	0.0005
41	Cell division cycle-associated protein 2	44681484	64	24	1.7	0.007
42	Centrosomal protein of 290 kDa	109255234	55	24	1.87	0.05
43	Solute Carrier Family 25, Member 5	46095315	56	45	1.97	0.0031
44	Centrosome-associated protein CEP250	21735548	73	16	-1.87	0.004
45	Chromobox protein homolog 2	61743963	63	34	2.77	0.06
46	Cingulin	16262452	57	33	1.9	0.002
47	Claudin-20	18088580	55	23	1.77	0.06
48	Cofilin-1	5031635	63	54	1.77	0.05
49	Cohesin loading complex subunit SCC4 homolog	118597347	65	13	1.56	0.008
50	Coiled-coil domain-containing protein 25	108936950	70	62	1.72	0.04
51	Coiled-coil domain-containing protein 37	217272874	58	48	1.77	0.04
52	Collagen alpha-1(XII) chain	93141047	57	21	2.22	0.05
53	Complement C4-A	67190748	58	9	1.77	0.004
54	Complement C4-B	178557739	57	13	1.76	0.004
55	Cysteine-rich secretory protein LCCL domain-containing 2	13899332	52	14	1.38	0.006
56	Cytoplasmic dynein 1 heavy chain 1	33350932	57	19	1.45	0.08
57	Cytosolic 5'-nucleotidase III-like protein	54035066	58	35	1.98	0.04
58	Dedicator of cytokinesis protein 3	31415870	60	22	1.46	0.009
59	Dedicator of cytokinesis protein 9	24308029	65	24	1.74	0.04
60	Developmental pluripotency-associated protein 4	144953903	60	36	2.19	0.04
61	Dickkopf-related protein 2	7657023	54	19	1.5	0.004
62	Transthyretin	4507725	95	73	2.52	0.001
63	DNA topoisomerase 1	11225260	61	53	1.91	0.01
64	DnaJ homolog subfamily C member 8	112293277	60	55	2.69	0.003
65	Double-stranded RNA-binding protein Staufen homolog 2	256418995	59	48	1.51	0.004
66	Dynein heavy chain 3, axonemal	24308169	54	32	1.77	0.04
67	Egl nine homolog 1	13489073	74	42	1.39	0.08
68	Ceruloplasmin	4557485	120	27	-2.14	0.0008
69	Elongation factor 1-delta	304555583	51	11	1.59	0.09
70	Elongator complex protein 3	23510283	62	29	1.68	0.007
71	Enhancer of polycomb homolog 2	194272186	51	31	1.72	0.05
72	Epidermis-specific serine protease-like protein	302393737	240	13	1.66	0.02
73	Exocyst complex component 3	31083351	57	21	1.42	0.005
74	Exophilin-5	119587525	59	22	1.52	0.004
75	Exosome complex exonuclease RRP46	47174864	54	38	1.52	0.006
76	Fas-binding factor 1	983904490	54	13	1.98	0.01
77	F-box only protein 11	30089926	53	39	1.89	0.02
78	FERM and PDZ domain-containing protein 1	239582741	59	20	-1.62	0.008
79	Fizzy-related protein homolog	209969680	58	39	2.01	0.003
80	G2/mitotic-specific cyclin-B3	16306525	57	18	-1.83	0.09
81	Gag-Pro-Pol polyprotein	5802824	55	21	1.66	0.06
82	Gamma-tubulin complex component 2	375298717	62	12	1.89	0.04
83	Gephyrin	20988629	54	24	1.65	0.002
84	Golgi apparatus protein 1	38511857	63	15	1.88	0.04
85	Guanine nucleotide-binding protein-like 3	45593130	61	24	1.99	0.002
86	Trans-Golgi network integral membrane protein 2	332205949	57	11	3.63	0.0012
87	Guanylate kinase	1196436	61	34	1.78	0.02
88	Helicase-like transcription factor	1658307	54	48	-1.56	0.002
89	Complement C3	115298678	94	16	-1.76	0.0006
90	Epidermal growth factor receptor substrate 15	4503593	62	23	-1.79	0.0002
91	Hemoglobin subunit alpha	4504345	116	83	1.56	0.07
92	Hemoglobin subunit beta	4504349	157	95	1.68	0.08
93	Hepatocellular carcinoma down-regulated mitochondrial carrier protein	46095315	54	48	1.82	0.004
94	Heterogeneous nuclear ribonucleoproteins A2/B1	14043072	66	25	1.72	0.04
95	Prolyl endopeptidase-like	153217451	57	36	1.64	0.0088
96	High affinity cGMP-specific 3',5'-cyclic phosphodiesterase 9A	4505675	56	36	1.78	0.003
97	Hippocampus abundant transcript-like protein 2	94721311	61	18	1.89	0.04
98	Histone deacetylase 1	13128860	61	45	2.12	0.005
99	Ig kappa chain C region	185846	82	47	-1.57	0.004
100	Interleukin-17F	15077800	52	31	1.64	0.001
101	Intersectin-1	47717123	56	26	1.68	0.001
102	Kinase suppressor of Ras 2	167621456	61	23	2.22	0.002
103	Kinesin light chain 1	14250822	51	31	1.77	0.004
104	Leucine-rich repeat-containing protein 27	219555700	57	29	2.11	0.005
105	Liprin-alpha-3	32189362	66	28	1.43	0.07
106	Lutropin subunit beta	1170834	57	43	1.66	0.05
107	Mediator of RNA polymerase II transcription subunit 1	28559039	51	6	1.87	0.007
108	Meiosis-specific nuclear structural protein 1	8922950	66	52	-1.98	0.004
109	Melanoma-associated antigen B3	29171714	67	47	1.61	0.005
110	Membrane-bound transcription factor site-1 protease	4506775	55	37	1.88	0.005
111	Mesogenin-1	157739932	57	41	1.87	0.04
112	Methyltransferase-like protein 8	1007382090	60	29	1.84	0.04
113	Microcephalin	46325287	64	28	1.82	0.06
114	Microtubule-actin cross-linking factor 1, isoform 4	33188445	58	14	3.28	0.0002
115	Microtubule-actin cross-linking factor 1, isoforms 1/2/3/5	338817989	65	14	2.45	0.004
116	Mitochondrial intermediate peptidase	156105687	61	32	2.09	0.006
117	Myocilin	2828346	53	43	1.79	0.04
118	Myosin light polypeptide 6	17986258	64	53	1.63	0.001
119	Myosin-10	365192532	138	36	1.56	0.004
120	Myosin-4	110611903	59	25	1.5	0.007
121	Myosin-7	115496169	55	23	2.34	0.03
122	Myotubularin-related protein 4	217272865	106	14	2.45	0.03
123	Nebulin-related-anchoring protein	46049092	51	33	1.89	0.05
124	Neprilysin	116256333	59	30	1.76	0.04
125	Neuroglobin	10864065	52	50	1.92	0.003
126	Nischarin	34784912	54	35	1.92	0.05
127	Nuclear pore complex protein Nup107	9966881	52	28	1.66	0.002
128	Nucleoporin GLE1	51317384	58	27	1.72	0.004
129	Olfactory receptor 10X1	52317184	54	37	1.92	0.04
130	PC4 and SFRS1-interacting protein	190014588	52	44	1.56	0.06
131	PDZ domain-containing protein 2	87196343	51	41	1.88	0.04
132	Peptidyl-prolyl cis-trans isomerase A	10863927	98	54	2.17	0.003
133	Pericentriolar material 1 protein	134142826	86	17	1.87	0.09
134	Peroxisomal acyl-coenzyme A oxidase 2	4501869	51	17	1.63	0.06
135	Phosphatidylinositol-4,5-bisphosphate 3-kinase catalytic subunit beta isoform	365777411	57	35	2.76	0.03
136	Phosphorylase b kinase regulatory subunit alpha, liver isoform	268607506	52	13	1.72	0.03
137	Apolipoprotein A-II	4502149	74	87	1.99	0.0003
138	Piwi-like protein 2	209180418	63	36	1.67	0.004
139	Plasminogen activator inhibitor 1	189542	52	31	1.63	0.002
140	Plastin-2	167614506	65	18	1.71	0.05
141	Probable ATP-dependent DNA helicase HFM1	615276312	63	25	-1.66	0.09
142	Probable tRNA pseudouridine synthase 1	21040257	54	28	1.87	0.06
143	Profilin-1	4826898	103	83	1.82	0.05
144	Proline-rich protein 13	8922157	66	27	1.81	0.02
145	Prolyl 3-hydroxylase 2	27764882	90	31	-1.67	0.004
146	Prolyl endopeptidase-like	153217451	57	36	1.72	0.06
147	Protein disulfide-isomerase A4	4758304	68	40	1.65	0.07
148	Protein kinase C and casein kinase substrate in neurons protein	313760653	69	54	2.25	0.003
149	Protein LSM14 homolog B	148839362	53	24	1.55	0.005
150	Protein phosphatase 1 regulatory subunit 12A	4505317	55	36	1.71	0.003
151	Protein phosphatase 1 regulatory subunit 12B	268607506	52	21	1.62	0.04
152	Putative ATP-dependent RNA helicase TDRD9	166851804	57	14	1.77	0.03
153	Putative CDC37-like protein LOC390688	15559546	56	57	1.68	0.06
154	Putative spindle and kinetochore-associated protein 2	218505827	56	32	1.55	0.07
155	Pyrin domain-containing protein 2	133922598	54	47	1.77	0.07
156	Pyruvate dehydrogenase E1 component subunit alpha, testis-specific form, mitochondrial	4885543	59	46	1.9	0.04
157	Ras GTPase-activating protein 4	299829177	51	19	1.76	0.02
158	Ras-related protein Rab-1A	4758988	55	73	1.67	0.002
159	Ras-related protein Rab-39A	39930371	62	12	2.19	0.04
160	Ras-related protein Rab-43	325910895	56	31	1.98	0.004
161	Regulator of G-protein signaling 18	18640750	60	37	2.36	0.004
162	Retinol dehydrogenase 8	393535067	60	30	1.78	0.08
163	Retinol-binding protein 4	55743122	112	73	2.45	0.004
164	Rho GTPase-activating protein 24	111154092	51	29	1.66	0.04
165	Rho guanine nucleotide exchange factor 18	41327769	60	39	2.66	0.003
166	Rieske domain-containing protein	197100550	56	38	1.76	0.07
167	Rod cGMP-specific 3',5'-cyclic phosphodiesterase subunit alpha	170650674	54	19	1.72	0.05
168	RUN and FYVE domain-containing protein 1	94721336	63	44	1.55	0.06
169	SAM and SH3 domain-containing protein 1	45935385	57	23	1.75	0.05
170	Serine/threonine/tyrosine-interacting protein	194733759	59	51	1.79	0.003
171	Serine/threonine-protein kinase	56377677	56	13	2.11	0.006
172	26S protease regulatory subunit 7	547930	61	69	-3.13	0.0003
173	Serine/threonine-protein kinase N2	5453974	53	22	1.72	0.004
174	Serine/threonine-protein kinase PAK 1	190886457	56	13	1.64	0.04
175	Sex comb on midleg-like protein 4	158508495	58	10	1.59	0.05
176	Solute carrier family 35 member C2	41017506	51	23	1.88	0.001
177	Spindle and kinetochore-associated protein 2	32699054	60	69	1.64	0.004
178	Splicing factor U2AF 26 kDa subunit	160358766	51	44	1.59	0.009
179	Splicing factor U2AF 35 kDa subunit	1002341741	58	38	2.22	0.04
180	SRC kinase signaling inhibitor 1	115334682	70	31	1.69	0.004
181	Sterile alpha motif domain-containing protein 9-like	745399111	60	30	1.98	0.04
182	Talin-2	156938343	52	21	1.76	0.05
183	THAP domain-containing protein 11	40354197	68	19	1.65	0.04
184	Trafficking protein particle complex subunit 1	262263327	62	51	1.73	0.003
185	Transformation/transcription domain-associated protein	347360922	61	20	1.64	0.004
186	Transgelin	48255907	92	48	2.98	0.003
187	Transgelin-2	469608410	51	53	1.77	0.03
188	Transmembrane protein C10orf57	31542686	127	25	1.69	0.05
189	Tropomyosin alpha-3 chain	519668659	55	41	1.52	0.003
190	Tropomyosin alpha-4 chain	223555975	76	32	1.69	0.05
191	Tubulin beta-2A	17511862	63	35	1.67	0.004
192	Tumor protein D54	40805864	52	16	1.76	0.05
193	Twist-related protein 1	4507741	54	29	1.94	0.004
194	Type I inositol-1,4,5-trisphosphate 5-phosphatase	109702906	57	30	2.09	0.04
195	Uncharacterized protein C14orf80	199560355	52	39	1.88	0.05
196	Uncharacterized protein C6orf203	215599508	67	52	1.61	0.04
197	Uncharacterized protein C6orf50	74752819	54	29	1.87	0.06
198	Uncharacterized protein C7orf4	404170	52	35	1.66	0.03
199	Uncharacterized protein C9orf93	223462551	56	28	1.57	0.05
200	Uncharacterized protein FLJ40243	119576413	72	21	1.5	0.08
201	Uncharacterized protein KIAA1529	219518305	102	23	-1.82	0.09
202	UPF0538 protein C2orf76	219521536	58	64	1.58	0.08
203	UPF0561 protein C2orf68	89191830	51	46	1.98	0.09
204	Vang-like protein 1	20373171	52	10	1.45	0.067
205	Vimentin	62414289	123	33	1.87	0.04
206	Vinculin	340237	59	43	1.65	0.04
207	YTH domain-containing protein 1	72534750	53	36	1.54	0.005
208	Zinc finger protein 106 homolog	119612960	51	33	1.65	0.04
209	Protein unc-45 homolog A	74761419	64	11	1.63	0.0057
210	Zinc finger protein 167	119585115	52	34	1.67	0.06
211	Ras-related protein Rab-39	39930371	62	50	-1.75	0.007
212	Zinc finger protein 224	289547615	63	21	1.63	0.003
213	Zinc finger protein 541	459215033	60	15	1.66	0.04
214	Zinc finger protein 98	148806912	80	40	2.35	0.003
215	Zinc finger with UFM1-specific peptidase domain protein	292494919	52	33	1.69	0.008
216	Zinc fingers and homeoboxes protein 1	63079683	51	12	1.56	0.003
260	Vitamin D-binding protein	324021743	70	29	1.89	0.0001
281	Alpha-2-macroglobulin	66932947	68	31	-1.73	1e-05
301	Haptoglobin	386783	65	27	-1.64	0.0029
